# Supplementary material for: Impact of vaginal microbiome communities on HIV antiretroviral-based pre-exposure prophylaxis (PrEP) drug metabolism
Source: PLoS Pathog. 2020 Dec 3;16(12):e1009024. doi: 10.1371/journal.ppat.1009024 (PMC7714160; doi:10.1371/journal.ppat.1009024)
Supplement: S1 Table — (XLSX) [file ppat.1009024.s004.xlsx]

## Sheet: Sheet1
					BV Positive	BV Negative
					15	29
					HIV Positive	HIV Negative
					33	11
					Lactobacillus dominant (>50%)	Lactobacillus non-dominant (<50%)
					18	26
