# Supplementary material for: Impact of vaginal microbiome communities on HIV antiretroviral-based pre-exposure prophylaxis (PrEP) drug metabolism
Source: PLoS Pathog. 2020 Dec 3;16(12):e1009024. doi: 10.1371/journal.ppat.1009024 (PMC7714160; doi:10.1371/journal.ppat.1009024)
Supplement: S2 Table — Parameterized values of TAF, TFV and DPV internalization rates into (A) G. vaginalis and (B) Target (Jurkat) cells and (C) The ratio of internalization rate into Jurkat cell to G. vaginalis. (* denotes adjusted p < 0.05). (XLSX) [file ppat.1009024.s005.xlsx]

## Sheet: Sheet1
					Parameterized Values
					TAF		TFV		DPV
					mean	se	mean	se	mean	se
				Target Internalization	0.0507	0.0062	0.0361	0.0051	0.0273	0.003
				GV Internalization	0.0184	0.0028	0.0202	0.0036	0.0131	0.002
				Ratio	2.7554	0.24	1.7871	0.2274	2.084	0.1881
					Statistical Analysis (adjusted p-values)
					TAF vs TFV		TAF vs DPV		TFV vs DPV
				Target Internalization	0.1443		0.009		0.2475
				GV Internalization	1		0.3951		0.3402
				Ratio	0.0207		0.0399		1
